# Supplementary material for: Chromium-Doped Biomass-Based Hydrochar-Catalyzed Synthesis of 5-Hydroxymethylfurfural from Glucose
Source: Polymers (Basel). 2025 May 20;17(10):1413. doi: 10.3390/polym17101413 (PMC12114955; doi:10.3390/polym17101413)
Supplement: Supplementary file 1 [file polymers-17-01413-s001.zip]

Archive with 1 entries (1 files):
- polymers-3643518-supplementary.pdf
